# Supplementary material for: The Structure of the Endophallus Is a New Promising Feature and a Key to Study of Taxonomy of the Subgenus Metallotimarcha of the Genus Timarcha (Coleoptera, Chrysomelidae) in the Caucasus
Source: Insects. 2021 Oct 14;12(10):937. doi: 10.3390/insects12100937 (PMC8538006; doi:10.3390/insects12100937)
Supplement: Supplementary file 1 [file insects-12-00937-s001.zip]

Archive with 1 entries (1 files):
- insects-1416489-supplementary.xls
