# Supplementary material for: The Structure of the Endophallus Is a New Promising Feature and a Key to Study of Taxonomy of the Subgenus Metallotimarcha of the Genus Timarcha (Coleoptera, Chrysomelidae) in the Caucasus
Source: Insects. 2021 Oct 14;12(10):937. doi: 10.3390/insects12100937 (PMC8538006; doi:10.3390/insects12100937)
Supplement: Supplementary file 1 [file insects-12-00937-s001.zip › insects-1416489-supplementary.xls]

## Sheet: Лист1
		Taxon		Locality					longitude	latitude	gender	Total body length: for mm : 9.4737	elytral length : for mm : 9.4737	pronotal width: for mm * 0.0682	pronotal length: for mm * 0.0682	distance from anterior margin of pronotum to maximal width: for mm * 0.0682 наиб. Ширины	dorsal color	color of femoraцв бедра	color of tarsi	punctures at the elytral disk	shine of elytron	Emargination of pronotal lateral side before base	Border at upper margin of elytral epipleura near base	Shape of aedeagus apex in lateral view	place of deposition
				Krasnodar Territory and Adygea
		Timarcha hummelii Faldermann, 1837		1. Krasnodar Territory, Krasnaja Polana, 11.07.1907, Kiritschenko leg.				1	40.204468	43.689722	f	95	76	71	52	19	4	1	1	2	1	1	2		ZIN
		Timarcha hummelii Faldermann, 1837		2. Krasnodar Territory, Krasnaja Polana, 11.07.1907, Kiritschenko leg.				2	40.204468	43.689722	m	73	54	62	44	16	1	2	1	2	1	2	1	2	ZIN
		Timarcha hummelii Faldermann, 1837		3. Krasnodar Territory, Krasnaja Polana, 10.07.1907, Kiritschenko leg.				3	40.204468	43.689722	m	80	59	62	49	19	1	3	2	1	1	1	2	2	ZIN
		Timarcha hummelii Faldermann, 1837		4. Krasnodar Territory, Krasnaja Polana, 8.06.1907, Kiritschenko leg.				4	40.204468	43.689722	m	80	58	72	49	20	1	2	1	3	1	1	2	2	ZIN
		Timarcha hummelii Faldermann, 1837		5. Krasnodar Territory, Krasnaja Polana, 1909, A. Yakovlev coll.				5	40.204468	43.689722	m	71	54	60	46	15	1	3	2	3	1	1	2	2	ZIN
		Timarcha hummelii Faldermann, 1837		6. Krasnodar Territory, Krasnaja Polana, 1909, A. Yakovlev coll.				6	40.204468	43.689722	m	79	58	69	51	17	1	2	2	1	1	1	2	2	ZIN
		Timarcha hummelii Faldermann, 1837		7. Krasnodar Territory, Krasnaja Polana, 1909, A. Yakovlev coll.				7	40.204468	43.689722	f	86	68	71	53	23	1	1	1	1	2	2	2		ZIN
		Timarcha hummelii Faldermann, 1837		8. Krasnodar Territory, Krasnaja Polana				8	40.204468	43.689722	m	82	62	72	49	16	2	3	2	2	1	1	2	2	ZIN
		Timarcha hummelii Faldermann, 1837		9. Krasnodar Territory, Achishkho Mt., 09.1913, S. Panin leg.				9	40.13031	43.724467	m	75	55	65	44	16	1	3	2	3	1	1	2	2	ZIN
		Timarcha hummelii Faldermann, 1837		10. Krasnodar Territory, Achishkho Mt., 09.1913, S. Panin leg.				10	40.13031	43.724467	f	93	70	77	55	30	4	2	1	1	2	1	2		ZIN
		Timarcha hummelii Faldermann, 1837		11. Krasnodar Territory, Achishkho Mt., 28.7.1910, S. Panin leg.				11	40.13031	43.724467	f	95	73	74	55	20	4	1	1	1	1	1	1		ZIN
		Timarcha hummelii Faldermann, 1837		12. Krasnodar Territory, Achishkho Mt., 28.7.1910, S. Panin leg.				12	40.13031	43.724467	m	72	54	60	44	19	4	2	1	3	1	1	2	2	ZIN
		Timarcha hummelii Faldermann, 1837		13. Krasnodar Territory, Achishkho Mt., 09.1913, P. Zhikharev leg.				13	40.13031	43.724467	f	96	75	79	59	30	4	1	1	1	2	1	2		ZIN
#REF!		Timarcha hummelii Faldermann, 1837		14. Krasnodar Terr., Gelendzhik, Markotkh Ridge, 700 m, under Galium, 31.8.1990, M. Orlova, A. Bienkowski leg.				14	38.084106	44.586555	f	97	78	78	57	27	4	3	2	2	2	2	2		author's coll.
		Timarcha hummelii Faldermann, 1837		14. Krasnodar Terr., Gelendzhik, Markotkh Ridge, 700 m, under Galium, 31.8.1990, M. Orlova, A. Bienkowski leg.				15	38.084106	44.586555	m	78	58	67	50	20	1	3	3	1	2	2	2	2	author's coll.
		Timarcha hummelii Faldermann, 1837		16. Krasnodar Terr., Aderbievka Vill, 8.4.1903, Kirichenko coll.				16	38.109512	44.606113	f	93	72	74	54	20	4	2	2	1	2	2	1		ZIN
		Timarcha hummelii Faldermann, 1837		17. Krasnodar Terr., Gelendzhik Distr., Kabardinka envir., Doob Mt., 20-24.7.2004, A.S. Vlasenko leg.				17	37.944031	44.657176	f	91	70	77	55	25	4	3	2	1	2	1	2		author's coll.
#REF!		Timarcha hummelii Faldermann, 1837		18. Adygea, Kamyshanova glade, 25.6.1994, Timokhov leg.				18	40.045	44.1688	f	85	64	66	48	19	4	2	1	3	2	1	2		author's coll.
#REF!		Timarcha hummelii Faldermann, 1837		19. Adygea, Chertovy Vorota, 2100-2300 m, 24.7.2002. V. Savitsky				19	40.462646	43.98491	m	90	68	66	51	18	1	3	3	3	2	1	2	2	ZMMU
		Timarcha hummelii Faldermann, 1837		20. Krasnodar Terr., Tuapse, 4.VII.1902, M. Kobychev leg.				20	39.076309	44.10657	f	92	71	75	54	21	1	3	1	1	1	1	1		ZIN
		Timarcha hummelii Faldermann, 1837		21. Krasnodar Terr., Tuapse, 4.VII.1900, M. Kobychev leg.				21	39.076309	44.10657	f	88	70	81	51	23	1	3	2	1	2	1	1		ZIN
#REF!		Timarcha hummelii Faldermann, 1837		22. Krasnodar Territory, Erivanskaya Vill., 23.9.1954, К. Аrnoldi leg.				22	38.18882	44.727101	m	80	61	68	47	18	1	3	2	3	1	1	2	2	ZIN
		Timarcha hummelii Faldermann, 1837		26. Krasnodar Terr., Hosta, IV.1901, А. Silantiev leg.				26	39.868698	43.508472	f	104	76	84	60	19	4	1	1	2	1	1	1		ZIN
		Timarcha hummelii Faldermann, 1837		27. Krasnodar Terr., Hosta, IV.1901, А. Silantiev leg.				27	39.868698	43.508472	m	82	59	70	49	19	1	2	1	2	1	1	1	2	ZIN
		Timarcha hummelii Faldermann, 1837		28. Krasnodar Terr., Hosta, 11.IV.1901, А. Silantiev leg.				28	39.868698	43.508472	f	94	73	78	54	20	4	2	1	1	1	1	2		ZIN
		Timarcha hummelii Faldermann, 1837		29. Krasnodar Terr., Hosta, 1900, А. Silantiev leg.				29	39.868698	43.508472	m	82	55	73	53	19	4	1	1	3	1	1	2	2	ZIN
#REF!		Timarcha hummelii Faldermann, 1837		30. Krasnodar Terr., between Hosta and Matsesta, Agur river bank, 7.3.2006, P. Petrov leg.				30	39.839516	43.542576	f	103	76	78	58	20	4	2	2	1	1	1	1		author's coll.
#REF!		Timarcha hummelii Faldermann, 1837		31. Krasnodar Terr., envir. Hosta, yew-boxwood grove, on a beech trunk in moss, 19.8.2005, M.N. Tsurikov leg.				31	39.870586	43.517684	m	79	58	67	48	16	3	2	1	2	1	1	2	2	author's coll.
#REF!		Timarcha hummelii Faldermann, 1837		32. Krasnodar Terr., envir. Hosta, yew-boxwood grove, on a beech trunk in moss, 19.8.2005, M.N. Tsurikov leg.				32	39.870586	43.517684	m	75	52	64	46	16	4	2	1	1	1	1	2	2	author's coll.
		Timarcha hummelii Faldermann, 1837		36. Krasnodar Terr., 12 km SE Sochi, W slope De Simon Ridge, 31.3.2008, M.N. Tsurikov leg.				36	40.02594	43.486805	m	75	55	64	45	16	1	2	2	1	1	1	1	2	author's coll.
		Timarcha hummelii Faldermann, 1837		37. Krasnodar Terr., 12 km SE Sochi, W slope De Simon Ridge, 28.3.2008, M.N. Tsurikov leg.				37	40.02594	43.486805	f	86	66	72	48	18	1	2	2	1	1	1	2		author's coll.
		Timarcha hummelii Faldermann, 1837		38. Krasnodar Terr., Sochi, sea shore, 5.2.1983. К. Makarov leg.				38	39.727249	43.594068	f	102	76	88	60	26	4	1	1	1	1	1	2		ZIN
		Timarcha hummelii Faldermann, 1837		39. Krasnodar Terr., Sochi, 29.VII.1926, Richter leg.				39	39.727249	43.594068	f	84	63	71	49	17	4	1	1	2	1	1	2		ZIN
#REF!		Timarcha hummelii Faldermann, 1837		40. Krasnodar Terr., Sochi, Pazdolnoye Vill., on beech trunk, under Hedera, 19.5.2008, M. and A. Bienkowski leg.				40	39.759607	43.594628	f	93	69	76	52	18	4	2	2	1	1	1	1		author's coll.
#REF!		Timarcha hummelii Faldermann, 1837		41. Krasnodar Terr., Sochi, Pazdolnoye Vill., on beech trunk, under Hedera, 19.5.2008, M. and A. Bienkowski leg.				41	39.759607	43.594628	m	75	58	67	47	16	4	3	2	2	1	1	2	1	author's coll.
		Timarcha hummelii Faldermann, 1837		42. Krasnodar Terr., 12 km SE Sochi, W slope De Simon Ridge, 31.3.2008, M.N. Tsurikov leg.				42	40.02594	43.486805	m	79	57	69	49	16	4	3	1	2	1	1	1	2	author's coll.
		Timarcha hummelii Faldermann, 1837		43. Krasnodar Terr., 5 km NE Lazarevskoye Vill., 2.7.2008, Tsurikov leg.				43	39.374313	43.948833	f	99	72	75	55	18	1	3	2	1	1	1	2		author's coll.
#REF!		Timarcha hummelii Faldermann, 1837		98. Krasnodar Terr., envir. Sochi, near Dagomys, deciduous forest, 28.8.1992, Bienkowski leg.				98	39.655151	43.659924	m	80	57	68	49	10	4	2	1	2	1	1	2	2	author's coll.
		Timarcha hummelii Faldermann, 1837		107. Krasnodar Terr., Sochi, 12.VIII, Polak leg.				107	39.727249	43.594068	f	98	70	77	53	20	1	3	3	1	2	1	2		ZMMU
		Timarcha hummelii Faldermann, 1837		111. Krasnodar Territory, Erivanskaya Vill., Shize Mt., 23.7.1951, К. Arnoldi leg.				111	38.18882	44.727101	f	90	67	68	51	17	4	3	3	2	2	1	2		ZIN
		Timarcha hummelii Faldermann, 1837		113. Circassia, Atschischcho, 6000 ft., A. Zolotarew leg.				113	40.13031	43.724467	m	77	55	68	50	17	1	3	2	1	1	2	2	2	ZIN
		Timarcha hummelii Faldermann, 1837		114. Circassia, Atschischcho, 4000 ft., A. Zolotarew leg.				114	40.13031	43.724467	m	75	55	65	46	17	1	2	2	2	2	1	2	2	ZIN
		Timarcha hummelii Faldermann, 1837		115. Circassia, Atschischcho, 4000 ft., A. Zolotarew leg.				115	40.13031	43.724467	m	74	52	58	44	15	1	2	1	2	2	2	1	2	ZIN
		Timarcha hummelii Faldermann, 1837		116. W. Caucasus, Atschischcho				116	40.13031	43.724467	m	69	50	59	45	16	1	2	1	3	1	2	2	2	ZIN
		Timarcha hummelii Faldermann, 1837		119. Maykop, 3.V.1951, Polak leg.				119	40.082417	44.600613	f	96	69	80	60	29	1	3	3	1	2	1	2		ZMMU
		Timarcha hummelii Faldermann, 1837		120. Guzeripl, 7.7.1963				120	40.121384	43.996766	m	76	55	63	45	19	1	1	1	3	2	1	2	2	ZIN
		Timarcha hummelii Faldermann, 1837		122. Krasnodar Terr., Seversky district, Ubinskoye Forestry, 19.V.1975, V. Belov leg.				122	38.542786	44.743807	f	89	63	71	50	26	1	3	2	2	2	1	2		ZMMU
		Timarcha hummelii Faldermann, 1837		123. Caucasian Res., Southern Forestry, Pslukh, Kogot' Mt., 1500-2000 m, 14.VII.1976, V. Belov leg.				123	40.284119	43.807774	f	77	53	67	46	15	4	2	1	2	2	2	2		ZIN
		Timarcha hummelii Faldermann, 1837		130. Krasnodar Terr., Sochi, Pazdolnoye Vill., on beech trunk, under Hedera, 19.5.2008, M. and A. Bienkowski leg.				130	39.764062	43.599013	m	81	60	69	48	18	4	2	2	3	1	1	1	2	author's coll.
		Timarcha hummelii Faldermann, 1837		131. Krasnodar Terr., Sochi, Pazdolnoye Vill., on beech trunk, under Hedera, 19.5.2008, M. and A. Bienkowski leg.				131	39.764062	43.599013	f	90	72	70	52	17	1	2	1	1	2	1	2		author's coll.
		Timarcha hummelii Faldermann, 1837		132. Krasnodar Terr., Sochi, Pazdolnoye Vill., on beech trunk, under Hedera, 19.5.2008, M. and A. Bienkowski leg.				132	39.764062	43.599013	f	79	65	67	48	20	4	2	1	1	2	1	2		author's coll.
		Timarcha hummelii Faldermann, 1837		133. Krasnodar Terr., Sochi, Pazdolnoye Vill., on beech trunk, under Hedera, 19.5.2008, M. and A. Bienkowski leg.				133	39.764062	43.599013	f	90	72	71	50	20	4	2	1	1	2	1	1		author's coll.
		Timarcha hummelii Faldermann, 1837		134. Krasnodar Terr., Sochi, Pazdolnoye Vill., on beech trunk, under Hedera, 19.5.2008, M. and A. Bienkowski leg.				134	39.764062	43.599013	m	69	55	62	44	15	4	2	1	2	1	1	1	2	author's coll.
		Timarcha hummelii Faldermann, 1837		135. Krasnodar Terr., Sochi, Pazdolnoye Vill., on beech trunk, under Hedera, 19.5.2008, M. and A. Bienkowski leg.				135	39.764062	43.599013	m	78	57	62	46	16	1	2	2	2	1	1	1	2	author's coll.
		Timarcha hummelii Faldermann, 1837		136. Krasnodar Terr., Sochi, Pazdolnoye Vill., on beech trunk, under Hedera, 19.5.2008, M. and A. Bienkowski leg.				136	39.764062	43.599013	m	77	59	65	47	16	4	2	1	2	1	1	2	2	author's coll.
		Timarcha hummelii Faldermann, 1837		137.Krasnodar Terr., Sochi, Pazdolnoye Vill., on beech trunk, under Hedera, 19.5.2008, M. and A. Bienkowski leg.				137	39.764062	43.599013	m	77	57	63	46	16	4	2	2	4	1	1	1	2	author's coll.
		Timarcha hummelii Faldermann, 1837		138. Krasnodar Terr., Sochi, Pazdolnoye Vill., on beech trunk, under Hedera, 19.5.2008, M. and A. Bienkowski leg.				138	39.764062	43.599013	m	70	54	57	41	15	3	2	2	3	1	1	2	2	author's coll.
		Timarcha hummelii Faldermann, 1837		139. Adygea, Maykop district, Nickel Vill., 8.7.2014, Khachikov leg.				139	40.155934	44.177183	f	97	72	70	47	19	1	2	1	3	1	1	2		author's coll.
		Timarcha hummelii Faldermann, 1837		140. Adygea, 11 km of road from Guzeripl to Abago, subalpine meadow, 26.7.2014, Khachikov leg.				140	40.133523	44.000328	m	68	50	53	39	15	4	2	2	3	1	2	2	2	author's coll.
		Timarcha hummelii Faldermann, 1837		161. Krasnodar Terr., envir. Sochi, UtschDere Vill., 20.6.1879				161	39.627667	43.659898	m	77	58	66	47	17	2	1	1	3	1	1	1	2	ZIN
		Timarcha hummelii Faldermann, 1837		163. Adygea, Maykop district, Babykovskaya Tropa, 5.6.1903, Filipchenko leg.				163	39.829163	43.903395	m	73	54	55	40	18	3	3	2	4	2	1	2	2	ZIN
		Timarcha hummelii Faldermann, 1837		164. Krasnodar Terr., Sochi, Adler				164	39.915056	43.443054	m	77	53	65	45	21	3	2	2	2	1	1	1	2	ZIN
		Timarcha hummelii Faldermann, 1837		175. Maikop, 8.VII, K. Arnoldi leg.				175	40.105357	44.608565	m	75	55	62	43	17	1	1	1	4	2	1	2	2	ZIN
		Timarcha hummelii Faldermann, 1837		178. Maikop, 8.VII, K. Arnoldi leg.				178	40.105357	44.608565	m	79	62	64	45	20	1	2	2	3	1	1	1	1	ZIN
		Timarcha hummelii Faldermann, 1837		186. Krasnodar Terr., Sochi, Adler				186	39.915056	43.443054	m	76	56	61	47	16	4	2	2	2	1	1	2	2	ZIN
		Timarcha hummelii Faldermann, 1837		196. W. Caucasus, Aibga Mt., 1500 m, 19.8.1933, K. Arnoldi leg.				196	40.193620	43.588200	m	65	51	54	39	14	1	1	1	1	2	1	2	2	ZMMU
		Timarcha hummelii Faldermann, 1837		205. Krasnodar Terr., Gelendzhik, 20.6.1956, L. Medvedev leg.				205	38.084106	44.586555	f	87	66	63	45	18	1	1	1	1	2	2	2		ZIN
		Timarcha hummelii Faldermann, 1837		210. Maikop, 23.6.1953, Arnoldi leg.				210	40.105357	44.608565	f	88	66	71	50	23	4	3	3	1	2	1	2		ZIN
		Timarcha hummelii Faldermann, 1837		211. Distr. Maikop, Chacuyshki, 1400 m, 3.8.1935, Arnoldi leg.				211			f	86	64	60	43	16	4	2	2	4	2	1	2		ZIN
		Timarcha hummelii Faldermann, 1837		214. Distr. Maikop, Zholob, 1700 m, 30.VII, Arnoldi leg.				214	40.017812	44.095079	f	91	72	70	48	19	4	2	2	2	2	1	1		ZIN
		Timarcha hummelii Faldermann, 1837		216. Krasnodar Territory, Krasnaja Polana, 1909, A. Yakovlev coll.				216	40.204468	43.689722	f	97	74	68	51	19	4	2	1	1	2	2	2		ZIN
		Timarcha hummelii Faldermann, 1837		223. Maikop, 18.VII, Arnoldi leg.				223	40.105357	44.608565	f	90	67	64	49	15	1	3	2	2	2	1	2		ZIN
		Timarcha hummelii Faldermann, 1837		224. Distr. Maikop, Guzeripl, 6.VIII.1935, Arnoldi leg.				224	40.133523	44.000328	f	86	64	64	46	19	4	1	1	2	2	1	1		ZIN
		Timarcha hummelii Faldermann, 1837		226. Krasnaja Poljana, 16.8.1933, K. Arnoldi leg.				226	40.204468	43.689722	f	101	77	76	55	17	4	1	1	1	1	1	2		ZIN
		Timarcha hummelii Faldermann, 1837		227. Mzymta, Psluch, 25.8.1933, K. Arnoldi leg.				227	40.396543	43.661208	f	94	72	70	50	20	1	2	2	3	2	1	2		ZIN
		Timarcha hummelii Faldermann, 1837		232. Achishkho Mt., X.1913, P. Zhikharev leg.				232	40.13031	43.724467	f	92	68	67	49	17	4	1	1	1	2	2	2		ZIN
		Timarcha hummelii Faldermann, 1837		234. Krasnodar Terr., envir. Sochi, UtschDere, 20.5.1880				234	39.627667	43.659898	f	86	69	67	44	19	4	2	1	1	1	1	1		ZIN
		Timarcha hummelii Faldermann, 1837		236. Caucas occid., Medovy, Starck leg.				236	42.586389	43.883611	f	89	64	68	50	18	1	1	1	2	2	1	1		ZIN
		Timarcha hummelii Faldermann, 1837		238. Bzugu, 26.VII.				238	39.763952	43.581276	f	88	67	71	47	25	4	1	1	1	1	1	1		ZIN
		Timarcha hummelii Faldermann, 1837		240. Krasnodar Terr., Sochi, 12.8.1931, V. Luchnik leg.				240	39.727249	43.594068	f	90	67	75	49	22	4	1	1	1	2	1	1		ZIN
		Timarcha hummelii Faldermann, 1837		244. W. Caucasus, Aibga Mt., 2.7.2002, Е. Иljina leg.				244	40.193620	43.588200	m	70	49	56	40	18	1	2	1	3	1	2	1	2	author's coll.
		Timarcha hummelii Faldermann, 1837		245. W. Caucasus, Aishcho II pass, 10.6.1954, V. Kurnakov leg.				245	40.4566667	43.6675	m	73	53	56	40	15	4	2	2	4	1	1	2	2	ZIN
		Timarcha hummelii Faldermann, 1837		249. Krasnodar Terr., 20.5.1904, Silantiev leg.				249			f	98	74	76	55	20	4	2	1	1	2	1	1		ZIN
				Abkhazia
		Timarcha hummelii Faldermann, 1837		33. Abkhazia, Bzyb' river right bank, near Gega river mouth, 23.04.1991, A. Solodovnikov leg.				33	40.458183	43.367871	f	116	84	88	66	30	2	3	3	1	2	1	2		ZIN
		Timarcha hummelii Faldermann, 1837		34. Abkhazia, Bzyb' river right bank, near Gega river mouth, 23.04.1991, A. Solodovnikov leg.				34	40.458183	43.367871	m	91	69	68	54	21	1	1	1	3	1	1	2	2	ZIN
		Timarcha hummelii Faldermann, 1837		35. Abkhazia, Pitsunda, 07.1937, Khozatsky leg.				35	40.33287	43.1665	f	107	82	81	61	30	3	3	3	2	1	2	2		ZIN
		Timarcha hummelii Faldermann, 1837		23. Sukhumi Distr., Azhary, Kodor, 14.VII.1905, Kalishevsky leg.				23	41.717834	43.110007	f	101	79	80	60	25	1	1	1	2	2	1	2		ZIN
		Timarcha hummelii Faldermann, 1837		24. Sukhumi Distr., Azhary, Kodor, 18.VII.1905, Kalishevsky leg.				24	41.717834	43.110007	f	95	72	74	57	22	4	2	2	3	1	1	2		ZIN
		Timarcha hummelii Faldermann, 1837		25. Sukhumi Distr., Mikhailovskiye, Gumista, 26.VIII.1905, Kalishevsky leg.				25	41.084747	43.219188	f	113	83	90	66	27	1	2	2	2	1	1	2		ZIN
		Timarcha hummelii Faldermann, 1837		124. NW Abkhazia, envir. Gudaut, Miussersky Res., 23-29.IX.1982, V. Belov leg.				124	40.431747	43.168128	f	108	76	85	60	20	4	3	3	1	2	1	2		ZMMU
		Timarcha hummelii Faldermann, 1837		157. Abkhazia, Gudaut Distr., envir. Anchkho pass, Pyv Forestry, 1500-1700 m, 26.6.2010, D. Fominykh leg.				157	40.697500	43.482500	f	94	71	66	50	25	1	3	3	3	2	1	2		Khriapin coll.
		Timarcha hummelii Faldermann, 1837		158. Abkhazia, Gudaut Distr., envir. Anchkho pass, Pyv Forestry, 1500-1700 m, 26.6.2010, D. Fominykh leg.				158	40.697500	43.482500	f	90	66	65	47	19	3	2	3	1	2	1	2		Khriapin coll.
		Timarcha hummelii Faldermann, 1837		166. Abkhazia, Gudaut Distr., Otkhara, 10.5.1957, Kurnakov leg.				166	40.519364	43.228926	m	74	53	57	41	39	1	1	1	4	1	2	2	2	ZIN
		Timarcha hummelii Faldermann, 1837		168. Abkhazia, Gudaut Distr., Otkhara, 30.5.1957, Kurnakov leg.				168	40.519364	43.228926	m	76	53	63	46	25	4	2	2	4	2	2	2	2	ZIN
		Timarcha hummelii Faldermann, 1837		110. Abchasia, fl. Kodor, Laty, A. Zolotarew leg.				110	41.44043	42.983554	m	80	57	65	49	15	4	1	1	1	1	2	2	2	ZIN
		Timarcha hummelii Faldermann, 1837		208. Abkhazia, envir. Gagry, 400 m, 5.4.1960, Kabakov leg.				208	40.283504	43.262139	f	97	73	73	54	22	4	3	2	2	1	1	2		ZIN
		Timarcha hummelii Faldermann, 1837		212. Abkhazia, Gudaut Distr., Otkhara, 10.5.1957, Kurnakov leg.				212	40.519364	43.228926	f	93	71	71	52	25	2	1	1	2	2	1	2		ZIN
		Timarcha hummelii Faldermann, 1837		215. Abkhazia, Sukhumi Distr., Tsebelda, 25-28.3.1912, Yu. Voronov leg.				215	41.275111	43.023915	f	102	76	79	56	25	4	2	1	2	2	1	2		ZIN
		Timarcha hummelii Faldermann, 1837		251. Abkhazia, Gagry, 5.5.1909, Yatsentkovsky leg.				251	40.283504	43.262139	f	95	72	72	53	19	1	1	1	1	2	1	2		ZIN
		Timarcha hummelii Faldermann, 1837		261. Abkhazia, Gudaut Distr., Otkhara, 10.5.1957, Kurnakov leg.				261	40.519364	43.228926	f	97	74	76	55	33	1	2	1	4	2	2	2		ZIN
#REF!		Timarcha hummelii Faldermann, 1837		171. Abkhazia, Bzyb Ridge, N. slopes of Turetskaya Shapka Mt., 2000 m, 5.7.2010, D. Fominykh leg.					40.520325	43.30															ZIN
		Timarcha hummelii Faldermann, 1837		204. Abkhazia, Gudaut Distr., Otkhara, 10.5.1957, Kurnakov leg.				204	40.519364	43.228926	f	88	69	72	48	23	4	2	1	1	2	1	2		ZIN
		Timarcha hummelii Faldermann, 1837		237. Abkhazia, Akhali-Afoni, 13-27.8.1926, Richter leg.				237	40.815458	43.089817	f	96	74	72	53	24	4	1	1	2	1	2	2		ZIN
		Timarcha hummelii Faldermann, 1837		241. Abkhazia, Sukhumi Distr., Tsebelda, 25-28.3.1912, Yu. Voronov leg.				241	41.275111	43.023915	m	79	58	63	46	20	1	2	1	4	1	1	2	2	ZIN
				C., S.-W. Georgia
		Timarcha hummelii Faldermann, 1837		46. Kutais Distr., near Artvin, 26.6.1898, Deriugin leg.				46	42.699394	42.254188	m	80	58	65	50	19	1	3	2	4	1	1	2	2	ZIN
		Timarcha hummelii Faldermann, 1837		47. Akhaltsikhe Distr., Atskhury, 15.7.1895, Rodd leg.				47	43.378143	41.843734	f	95	71	74	52	20	1	3	2	3	2	1	2		ZIN
		Timarcha hummelii Faldermann, 1837		49. Transcaucas., Borjom, Winogradow leg., 1.VII.1909				49	43.378143	41.843734	m	79	55	66	47	20	1	2	2	4	2	1	2	2	ZIN
		Timarcha hummelii Faldermann, 1837		50. Borshom, 18.7.1895				50	43.378143	41.843734	f	107	79	84	64	26	3	1	1	2	2	1	2		ZIN
		Timarcha hummelii Faldermann, 1837		51. Transcaucas., Borjom, Winogradow leg., 5.8.1909				51	43.378143	41.843734	f	112	85	88	62	20	1	2	2	4	2	1	2		ZIN
		Timarcha hummelii Faldermann, 1837		52. Transcaucas., Borjom, Winogradow leg., 25.8.1909				52	43.378143	41.843734	m	80	56	67	49	22	1	2	1	4	2	2	2	2	ZIN
		Timarcha hummelii Faldermann, 1837		48. Caucasus, Lomis-Mta, 2000 ft., E. Konig leg.				48	43.265533	41.81022	m	77	56	65	48	20	1	2	2	4	1	1	2	2	ZIN
		Timarcha hummelii Faldermann, 1837		53. Batumi Distr., 12-14.7.1939, Stepanov, Krinitsky, Vinogradov leg.				53	41.65741	41.652393	m	86	61	72	54	22	1	3	2	4	1	1	2	2	ZIN
		Timarcha hummelii Faldermann, 1837		54. Batumi Distr., 12-14.7.1939, Stepanov, Krinitsky, Vinogradov leg.				54	41.65741	41.652393	m	86	62	69	49	21	4	2	2	3	1	1	2	2	ZIN
		Timarcha hummelii Faldermann, 1837		55. Adzharia, Chakvis-Tavi, 19.IX.1928, Richter leg.				55	41.737061	41.738528	m	85	62	73	52	25	1	2	2	4	1	2	2	2	ZIN
		Timarcha hummelii Faldermann, 1837		56. Adzharia, Chakvis-Tavi, 19.IX.1928, Richter leg.				56	41.737061	41.738528	f	106	85	85	64	20	4	2	2	3	2	1	2		ZIN
		Timarcha hummelii Faldermann, 1837		57. Adzharia, Chakvis-Tavi, 15.IX.1928, Richter leg.				57	41.737061	41.738528	f	107	78	82	62	25	4	3	2	2	1	1	2		ZIN
		Timarcha hummelii Faldermann, 1837		58. Adzharia, Chakvis-Tavi, 15.IX.1928, Richter leg.				58	41.737061	41.738528	f	100	77	80	61	17	4	3	2	2	1	1	2		ZIN
		Timarcha hummelii Faldermann, 1837		59. Adzharia, Chakva, on Hedera, 15.IV.940, Skalova leg.				59	41.737061	41.738528	f	110	82	84	65	35	4	3	2	3	1	1	2		ZIN
		Timarcha hummelii Faldermann, 1837		60. Georgia, Abastuman, 4.VII.1895, Rodd leg.				60	42.844534	41.70842	m	72	51	60	45	23	1	3	2	3	2	2	2	2	ZIN
		Timarcha hummelii Faldermann, 1837		61. Georgia, Abastuman, 21.VIII.1894, Purin leg.				61	42.844534	41.70842	m	70	48	61	44	22	2	2	1	3	2	1	2	2	ZIN
		Timarcha hummelii Faldermann, 1837		62. Georgia, Abastuman, Coll. Cristoph.				62	42.844534	41.70842	m	73	51	61	46	36	1	2	2	5	1	2	2	2	ZIN
		Timarcha hummelii Faldermann, 1837		109. Georgia, Batumi, 16.VIII.1960, E. Borutsky leg.				109	41.636982	41.639052	f	106	78	91	62	26	4	1	1	2	1	1	2		ZIN
		Timarcha hummelii Faldermann, 1837		117. Adzharia, 10 km E Chakva, envir. Chakvistavi Vill., 9.V.1987, S. Kurbatov leg.				117	41.737061	41.738528	f	90(?)	60	75	54	33	1	3	2	4	1	1	2		IPQ
		Timarcha hummelii Faldermann, 1837		118. Adzharia, 10 km E Chakva, envir. Chakvistavi Vill., 9.V.1987, S. Kurbatov leg.				118	41.737061	41.738528	m	96	65	74	57	20	4	2	1	4	1	1	2	2	IPQ
		Timarcha hummelii Faldermann, 1837		125. Chrysomela armeniaca: Achalzik Abas Tuma / Timarcha armeniaca Armenia Fald.: ZMMU				125	42.844534	41.70842	f	98	73	78	57	27	4	2	1	3	2	2	2		ZMMU
		Timarcha hummelii Faldermann, 1837		218. Batum, III-1932, L. Arnoldi leg.				218	41.636982	41.639052	f	107	84	79	56	19	4	2	2	1	1	1	2		ZIN
		Timarcha hummelii Faldermann, 1837		219. Batumi Distr., Chzho-Chzho, 8.6.1974, Zaguliaev leg.				219	41.636982	41.639052	f	103	81	78	60	23	4	2	1	2	2	1	2		ZIN
		Timarcha hummelii Faldermann, 1837		220. Adzharia, Kintrish gorge, 25.6.1974, Zaguliaev leg.				220	42.011093	41.744487	f	112	88	82	61	22	4	3	2	4	2	1	2		ZIN
		Timarcha hummelii Faldermann, 1837		221.Batumi Distr., Chzho-Chzho, 5.6.1974, Zaguliaev leg.				221	41.636982	41.639052	f	104	82	78	57	25	4	2	1	2	1	2	2		ZIN
		Timarcha hummelii Faldermann, 1837		222. Batumi Distr., Chzho-Chzho, 8.6.1974, Zaguliaev leg.				222	41.636982	41.639052	f	109	87	82	60	23	4	2	2	4	2	1	2		ZIN
		Timarcha hummelii Faldermann, 1837		225. Batum, VIII-1931, L. Arnoldi leg.				225	41.636982	41.639052	f	106	78	74	50	22	4	2	2	2	1	2	2		ZIN
		Timarcha hummelii Faldermann, 1837		228. E. Caucasus, Batum, Stark leg.				228	41.636982	41.639052	f	118	92	84	65	24	4	2	1	2	1	2	2		ZIN
		Timarcha hummelii Faldermann, 1837		207. Batum, 07-1927, K. Arnoldi leg.				207	41.636982	41.639052	f	105	80	74	57	20	2	1	1	2	2	1	2		ZIN
		Timarcha hummelii Faldermann, 1837		141. Georgia, Samtskhe-Dzhavakheti Adigeni Distr. Khoramanskiy Mts. rng E slopes of Tail' Mts., 2290 m 22-24.5.2015, N41*36'57.00" E42*40'32.40" Р. Хряпин				141	42.678031	41.618464	m	86	65	65	47	18	1	2	3	5	1	2	2	2	Khriapin coll.
		Timarcha hummelii Faldermann, 1837		142. Georgia, Samtskhe-Dzhavakheti Adigeni Distr. Khoramanskiy Mts. rng E slopes of Tail' Mts., 2290 m 22-24.5.2015, N41*36'57.00" E42*40'32.40" Р. Хряпин				142	42.678031	41.618464	m	75	55	58	44	11	4	2	3	5	1	1	2	2	Khriapin coll.
		Timarcha hummelii Faldermann, 1837		143. Georgia, Samtskhe-Dzhavakheti Adigeni Distr. Khoramanskiy Mts. rng E slopes of Tail' Mts., 2290 m 22-24.5.2015, N41*36'57.00" E42*40'32.40" Р. Хряпин				143	42.678031	41.618464	m	80	64	62	44	35	3	3	2	4	1	1	2	2	Khriapin coll.
		Timarcha hummelii Faldermann, 1837		144. Georgia, Samtskhe-Dzhavakheti Adigeni Distr. Khoramanskiy Mts. rng E slopes of Tail' Mts., 2290 m 22-24.5.2015, N41*36'57.00" E42*40'32.40" Р. Хряпин				144	42.678031	41.618464	m	76	57	60	47	35	1	2	2	4	1	2	2	2	Khriapin coll.
		Timarcha hummelii Faldermann, 1837		145. Georgia, Samtskhe-Dzhavakheti Adigeni Distr. Khoramanskiy Mts. rng E slopes of Tail' Mts., 2290 m 22-24.5.2015, N41*36'57.00" E42*40'32.40" Р. Хряпин				145	42.678031	41.618464	m	77	56	57	42	25	3	2	3	4	1	1	2	2	Khriapin coll.
		Timarcha hummelii Faldermann, 1837		146. Georgia, Samtskhe-Dzhavakheti Adigeni Distr. Khoramanskiy Mts. rng E slopes of Tail' Mts., 2290 m 22-24.5.2015, N41*36'57.00" E42*40'32.40" Р. Хряпин				146	42.678031	41.618464	m	76	56	62	43	20	1	2	3	4	1	2	2	2	Khriapin coll.
		Timarcha hummelii Faldermann, 1837		147. Georgia, Samtskhe-Dzhavakheti Adigeni Distr. Khoramanskiy Mts. rng E slopes of Tail' Mts., 2290 m 22-24.5.2015, N41*36'57.00" E42*40'32.40" Р. Хряпин				147	42.678031	41.618464	m	79	59	62	45	20	4	2	3	4	1	1	2	2	Khriapin coll.
		Timarcha hummelii Faldermann, 1837		148. Georgia, Samtskhe-Dzhavakheti Adigeni Distr. Khoramanskiy Mts. rng E slopes of Tail' Mts., 2290 m 22-24.5.2015, N41*36'57.00" E42*40'32.40" Р. Хряпин				148	42.678031	41.618464	m	77	57	58	42	20	1	2	3	5	1	1	2	2	Khriapin coll.
		Timarcha hummelii Faldermann, 1837		155. Georgia, Samtskhe-Dzhavakheti Adigeni Distr. Khoramanskiy Mts. rng E slopes of Tail' Mts., 2290 m 22-24.5.2015, N41*36'57.00" E42*40'32.40" Р. Хряпин				155	42.678031	41.618464	f	96	71	70	50	20	4	3	2	4	2	1	2		Khriapin coll.
		Timarcha hummelii Faldermann, 1837		156. Georgia, Samtskhe-Dzhavakheti, NW part of Trialetian Mt.R., near Sakire vill., 29.4.2015, 1300 m, N41*44'00.63" E43*19'07.18" Р. Хряпин				156	43.317789	41.732270	f	109	82	76	55	20	3	2	1	1	2	2	2		Khriapin coll.
		Timarcha hummelii Faldermann, 1837		165. Transcaucas., Borjom, Winogradow leg., 6.VII.1909				165	43.378143	41.843734	m	78	56	60	42	20	4	1	1	4	2	2	2	2	ZIN
		Timarcha hummelii Faldermann, 1837		167. Batumi Distr., Tkhilnari, Gonio, 28.5.1974, Zaguliaev leg.				167	41.648906	41.562381	m	80	62	69	47	20	1	3	2	4	1	1	2	2	ZIN
		Timarcha hummelii Faldermann, 1837		182. Borshom, Coll. Cristoph.				182	43.378143	41.843734	m	89	64	73	53	20	1	3	2	4	2	1	2	2	ZIN
		Timarcha hummelii Faldermann, 1837		248. Adzharia, Chakvis-Tavi, 11.10.1928, Richter leg.				248	41.735887	41.732842	f	109	85	82	58	25	4	3	2	4	1	2	2		ZIN
		Timarcha hummelii Faldermann, 1837		201. Borshom, Coll. Cristoph.				201	43.378143	41.843734	f	97	73	70	52	21	1	2	1	4	2	2	2		ZIN
		Timarcha hummelii Faldermann, 1837		213. Borshom, 1886, G. Sivers coll.				213	43.378143	41.843734	f	97	73	77	58	23	1	1	1	2	2	1	2		ZIN
		Timarcha hummelii Faldermann, 1837		194. Abastuman Coll. Cristoph. / Borshom				194	43.378143	41.843734	m	76	58	59	44	34	2	1	1	4	2	1	2	2	ZIN
		Timarcha hummelii Faldermann, 1837		198. Batum, 08.1931, K. Arnoldi leg.				198	41.636982	41.639052	m	88	69	68	50	15	1	2	2	3	1	2	2	2	ZIN
		Timarcha hummelii Faldermann, 1837		255. Borshom, Coll. Cristoph.				255	43.378143	41.843734	f	102	78	74	57	23	1	2	2	4	2	1	2		ZIN
		Timarcha hummelii Faldermann, 1837		239. Ms. Mereti, lim. Adzariae, VII-1910, Voronov leg.				239	44.073552	42.220988	f	117	87	83	60	20	3	2	1	4	2	2	2		ZIN
		Timarcha hummelii Faldermann, 1837		162. Svanetia, Nakra riv. upper reaches, 20.7.1948, Kurnakov leg.				162	42.724830	43.044601	m	75	52	58	40	15	4	2	2	2	1	1	2	2	ZIN
		Timarcha hummelii Faldermann, 1837		193. Svanetia, Nakry, 6.8.1956, Kurnakov leg.				193	42.724830	43.044601	m	72	54	59	41	18	1	2	1	4	2	1	2	2	ZIN
		Timarcha hummelii Faldermann, 1837		235. Banis-hevi, distr. Gori, 13.9.1928, Kirschenblat leg.				235	41.8961	43.3589	f	106	77	78	56	23	1	2	1	4	2	1	2		ZIN
				N.-E. Turkey
		Timarcha hummelii Faldermann, 1837		44. N.-E. Turkey, S-E slope of Mt. Karcal-Dag, 2500-3200 m, 29.6.1998, Belousov leg.				44	42.000732	41.327326	m	79	56	65	46	20	1	2	2	3	1	1	2	2	IPP
		Timarcha hummelii Faldermann, 1837		45. N.-E. Turkey, S-E slope of Mt. Karcal-Dag, 2500-3200 m, 29.6.1998, Belousov leg.				45	42.000732	41.327326	f	104	74	78	54	25	4	2	2	3	2	2	2		IPP
		Timarcha hummelii Faldermann, 1837		229. N.-E. Turkey, Artvin, Semenov-Tianshansky Coll.				229	41.824003	41.178405	f	112	83	81	60	25	1	3	2	3	2	2	2		ZIN
		Timarcha hummelii Faldermann, 1837		209. Turkey, Dogu Karadeniz, Gul Dagi vall. riv. Gaglayan D., 1800 m, 26.6.1998, Kataev, Solodovnikov leg.				209	41.465534	41.194899	f	102	77	67	52	19	4	2	2	5	2	2	2		ZIN
				N., E. Georgia
Timarcha hummelii Faldermann, 1837	Timarcha hummelii Faldermann, 1837	Timarcha hummelii Faldermann, 1837		99. Kahetian, Motschulsky coll.				99	45.686646	41.668809	f	93	66	69	52	19	4	2	1	3	2	2	2		ZMMU
Timarcha hummelii Faldermann, 1837	Timarcha hummelii Faldermann, 1837	Timarcha hummelii Faldermann, 1837		100. Kahetian, Motschulsky coll.				100	45.686646	41.668809	f	97	72	74	53	20	1	3	3	2	2	1	2		ZMMU
Timarcha hummelii Faldermann, 1837	Timarcha hummelii Faldermann, 1837	Timarcha hummelii Faldermann, 1837		108. Mlety Vill.				108	44.467163	42.478174	f	93	68	72	51	20	4	2	1	1	2	2	2		ZIN
Timarcha hummelii Faldermann, 1837	Timarcha hummelii Faldermann, 1837	Timarcha hummelii Faldermann, 1837		149. Georgia, Zemo Mleta, 1700 m, 18.5.2015, R. Khriapin, A. Zubov leg.				149	44.498344	42.431006	m	74	52	58	38	18	1	3	3	4	2	1	2	2	Khriapin coll.
Timarcha hummelii Faldermann, 1837	Timarcha hummelii Faldermann, 1837	Timarcha hummelii Faldermann, 1837		150. Georgia, Zemo Mleta, 1700 m, 18.5.2015, R. Khriapin leg.				150	44.498344	42.431006	m	76	55	60	43	21	4	1	1	3	1	1	2	2	Khriapin coll.
Timarcha hummelii Faldermann, 1837	Timarcha hummelii Faldermann, 1837	Timarcha hummelii Faldermann, 1837		151. Georgia, Zemo Mleta, 1700 m, 18.5.2015, R. Khriapin leg.				151	44.498344	42.431006	m	78	56	63	43	18	4	2	2	4	1	1	2	2	Khriapin coll.
Timarcha hummelii Faldermann, 1837	Timarcha hummelii Faldermann, 1837	Timarcha hummelii Faldermann, 1837		152. Georgia, Zemo Mleta, 1700 m, 18.5.2015, R. Khriapin leg.				152	44.498344	42.431006	f	94	68	71	49	20	1	2	2	2	2	2	2		Khriapin coll.
Timarcha hummelii Faldermann, 1837	Timarcha hummelii Faldermann, 1837	Timarcha hummelii Faldermann, 1837		153. Georgia, Zemo Mleta, 1700 m, 18.5.2015, R. Khriapin leg.				153	44.498344	42.431006	f	93	71	68	45	19	4	2	1	2	2	2	2		Khriapin coll.
Timarcha hummelii Faldermann, 1837	Timarcha hummelii Faldermann, 1837	Timarcha hummelii Faldermann, 1837		154. Georgia, Zemo Mleta, 1700 m, 18.5.2015, R. Khriapin leg.				154	44.498344	42.431006	f	96	72	72	50	20	4	2	2	2	2	1	2		Khriapin coll.
Timarcha hummelii Faldermann, 1837	Timarcha hummelii Faldermann, 1837	Timarcha hummelii Faldermann, 1837		160. E. Georgia, Lagodekhi Res., 1600-1800 m, 31.5.1977, Kryzhanovsky leg.				160	46.24049800	41.84053700	m	73	55	62	40	17	4	2	1	3	1	2	2	2	ZIN
Timarcha hummelii Faldermann, 1837	Timarcha hummelii Faldermann, 1837	Timarcha hummelii Faldermann, 1837		172. Mlety Vill.				172	44.498344	42.431006	m	76	57	62	44	19	4	1	1	4	1	1	2	2	ZMMU
Timarcha hummelii Faldermann, 1837	Timarcha hummelii Faldermann, 1837	Timarcha hummelii Faldermann, 1837		176. Mlety Vill., Rybakov coll.				176	44.498344	42.431006	m	81	59	63	46	19	1	2	2	2	1	1	2	2	ZIN
Timarcha hummelii Faldermann, 1837	Timarcha hummelii Faldermann, 1837	Timarcha hummelii Faldermann, 1837		195. Tbilisi				195	44.800213	41.697032	m	83	61	68	47	15	1	2	1	4	1	1	2	2	ZIN
Timarcha hummelii Faldermann, 1837	Timarcha hummelii Faldermann, 1837	Timarcha hummelii Faldermann, 1837		170. E. Georgia, Lagodekhi, 9.10.1968, Kryzhanovsky leg.				170	46.24049800	41.84053700	m	81	61	67	50	38	4	1	1	3	2	1	2	2	ZIN
Timarcha hummelii Faldermann, 1837	Timarcha hummelii Faldermann, 1837	Timarcha hummelii Faldermann, 1837		203. S.-Ossetia, Caucasus, 07-1930				203	44.054372	42.383021	f	99	78	73	52	20	4	2	1	3	2	1	2		ZIN
Timarcha hummelii Faldermann, 1837	Timarcha hummelii Faldermann, 1837	Timarcha hummelii Faldermann, 1837		179. Georgia, near Zekarsky pass, 1882, Zelinsky leg.				179	43.957778	42.551944 43.957778	m	74	55	56	44	19	1	2	2	4	1	1	2	2	ZIN
				Armenia
		Timarcha hummelii Faldermann, 1837		129. Armenia, Tsaghkadzor range, envir. Takiarlu Vill., 1900-2200 m, 21.6.1997, I. Melnik leg.				129	44.516667	40.616667	m	90	66	70	51	23	1	2	1	2	1	1	2	2	ZIN
		Timarcha hummelii Faldermann, 1837		159. Yerevan				159	44.510356	40.175509	m	81	60	68	49	27	4	2	2	2	2	1	2	2	ZIN
		Timarcha hummelii Faldermann, 1837		169. Yerevan reg., Darachichag, Dobrowljanskyi leg.				169	44.717052	40.532830	m	87	67	72	52	30	1	2	2	4	1	2	2	2	ZIN
		Timarcha hummelii Faldermann, 1837		177. Yerevan reg., Darachichag, 16.7.1910, Dobrowljanskyi leg.				177	44.717052	40.532830	m	81	61	64	45	25	1	2	1	4	2	1	2	2	ZIN
		Timarcha hummelii Faldermann, 1837		180. Yerevan reg., Darachichag, Dobrowljanskyi leg.				180	44.717052	40.532830	m	82	62	72	53	29	1	2	1	4	1	1	2	2	ZIN
		Timarcha hummelii Faldermann, 1837		197. Tuna [or: Tima?] Armenia				197			m	77	60	60	42	16	1	1	1	4	2	1	2	2	ZIN
		Timarcha hummelii Faldermann, 1837		202. Armenia, Delizhan, 31.8.1930, K. Arnoldi leg.				202	44.870106	40.742321	f	97	75	79	55	26	1	1	1	2	2	2	2		ZIN
		Timarcha hummelii Faldermann, 1837		217. Yerevan reg., Darachichag, 15.7.1910, Dobrowljanskyi leg.				217	44.717052	40.532830	f	96	75	75	53	25	1	2	2	3	2	1	2		ZIN
		Timarcha hummelii Faldermann, 1837		242. Murav-dag, N.-E. from Gokhchi lake, IV-1895, Satunin leg.				242	45.455230	40.518664	f	109	86	83	61	24	1	3	2	3	2	2	2		ZIN
		Timarcha hummelii Faldermann, 1837		252. Jelal-Ogly, 27.5.1896, А. Kafafov leg.				252	44.384402	41.010991	f	104	81	78	57	42	1	1	1	2	2	1	2		ZIN
		Timarcha hummelii Faldermann, 1837		253. Jelal-Ogly, 27.5.1896, А. Kafafov leg.				253	44.384402	41.010991	f	99	78	74	54	22	1	2	1	2	1	1	2		ZIN
		Timarcha hummelii Faldermann, 1837		254. Jelal-Ogly, 27.5.1896, А. Kafafov leg.				254	44.384402	41.010991	f	100	75	84	58	27	1	2	1	3	2	1	2		ZIN
		Timarcha hummelii Faldermann, 1837		260. Yerevan reg., Darachichag, 21.6.1908, Dobrowljanskyi leg.				260	44.717052	40.532830	f	97	76	72	54	24	1	3	2	1	2	1	2		ZIN
				Azerbaijan
		Timarcha hummelii Faldermann, 1837		63. Baku, J. Sahlberg leg.				63	49.869003	40.439108	f	92	68	74	53	20	4	3	2	2	2	1	2		ZIN
		Timarcha hummelii Faldermann, 1837		112. Azerbaijan, Yukhary - Agdzhakend, 21.V.1974, N. Sinichenkova leg.				112	45.267105	41.241675	f	109	83	86	61	30	4	3	2	3	2	1	2		ZIN
		Timarcha hummelii Faldermann, 1837		126. Timarcha Hummeli Conf. [= confine] Persiae / ZMMU				126	48.299675	38.69864	m	87	61	71	52	25	4	3	2	4	2	1	2	1	ZMMU
		Timarcha hummelii Faldermann, 1837		127. Timarcha Hummeli Conf. [= confine] Persiae				127	48.299675	38.69864	m	85	59	75	51	26	4	2	2	4	2	1	2	2	ZMMU
		Timarcha hummelii Faldermann, 1837		246. Elizavetpol (= Ganja), 1904, М. Vinovsk. leg.				246	46.349284	40.686232	m	80	58	63	45	19	1	3	2	3	2	2	2	2	ZIN
		Timarcha hummelii Faldermann, 1837		258. Azerbaijan, Agdzhakend				258	46.333431	40.513728	f	103	79	79	53	24	4	2	2	2	2	1	2		ZIN
				Turkey (except N.-E.)
		Timarcha hummelii Faldermann, 1837		101. Anamur, Motschulsky coll.				101	32.838478	36.075048	f	98	75	77	55	20	4	2	2	2	2	2	2		ZMMU
				Hungary
		Timarcha metallica		64. Karpath., Ungarn, A. Otto leg.				64	20.061035	48.078079	f	77	56	64	45	35	6	1	1	2	1	2	1		HNHM
		Timarcha metallica		65. Karpath., Ungarn, A. Otto leg.				65	20.061035	48.078079	f	72	55	60	41	19	6	2	1	1	2	1	1		HNHM
				Switzerland
		Timarcha metallica		66. Pontalier S-bre 79. Yura				66	6.37207	46.976505	m	81	58	64	49	21	6	1	1	2	1	1	1	2	MTD
		Timarcha metallica		67. Helvetia				67	8.442993	46.687131	m	78	57	65	50	23	2	2	2	4	1	2	1	1	ZIN
		Timarcha metallica		68. Schweiz				68	8.442993	46.687131	m	70	44	57	42	33	6	2	2	2	1	1	1	2	ZIN
		Timarcha metallica		69. Helvetia				69	8.442993	46.687131	m	76	57	66	46	38	6	2	2	4	1	1	1	1	ZIN
				Poland
		Timarcha metallica		70. Silesia, Erber leg.				70	17.037735	51.11042	m	74	57	62	46	20	6	2	2	4	1	2	1	1	MTD
		Timarcha metallica		72. Gnesen, Polen				72	17.582588	52.536064	f	78	57	64	47	19	5	1	1	2	1	2	2		MTD
				Germany
		Timarcha metallica		71. Schandau, Coll. Solsky				71	14.153137	50.922948	f	87	67	71	50	18	6	2	2	1	1	1	1		ZIN
		Timarcha metallica		73. Monach				73	11.576843	48.139974	f	82	61	64	46	23	6	1	2	2	2	2	1		ZIN
		Timarcha metallica		74. Monach				74	11.576843	48.139974	m	71	51	60	45	25	6	2	2	3	1	2	1	1	ZIN
#REF!		Timarcha metallica		93. Germany, Sachsen, Sachsische Schweiz (Schona), Gelobtbachmuhle, nahe Elbe 09. VI. 1998 leg. Heerklotz				93	14.220428	50.882676	f	93	66	72	52	25	5	2	2	2	1	2	1		MTD
		Timarcha metallica		230. Germany, Torub				230			f	81	60	60	43	17	5	1	1	2	1	1	2		ZIN
				France
		Timarcha metallica		76. Gallia, Coll. Cristoph.				76	3.120117	45.135555	f	79	58	65	47	18	6	2	2	2	1	1	1		ZIN
		Timarcha metallica		77. Gallia				77	3.120117	45.135555	m	67	48	56	41	18	3	2	2	3	1	1	1	1	ZIN
				Austria
		Timarcha metallica		78. Styria				78	14.458008	47.364874	m	73	54	58	43	26	5	1	2	3	1	1	1	1	NHMW
		Timarcha metallica		79. Styria, Coll. Baumgarten				79	14.458008	47.364874	m	72	54	56	43	17	5	1	2	2	1	1	1	1	NHMW
		Timarcha metallica		80. Styria, Coll. Baumgarten				80	14.458008	47.364874	f	80	59	66	47	20	4	3	3	2	1	1	1		NHMW
		Timarcha metallica		81. Carinthia				81	14.18335	46.709736	m	71	51	60	43	19	6	2	3	2	1	1	1	1	NHMW
		Timarcha metallica		82. Carinthia				82	14.18335	46.709736	f	80	59	65	46	20	3	2	2	2	1	1	1		NHMW
		Timarcha metallica		83. Carinthia				83	14.18335	46.709736	m	70	51	59	41	16	2	2	2	2	1	2	1	1	NHMW
		Timarcha metallica		84. Austria							f	75	57	61	43	17	6	1	2	3	1	2	1		NHMW
		Timarcha metallica		85. Austria, L. Miller leg.							m	65	47	49	37	15	6	1	2	4	1	1	1	1	NHMW
		Timarcha metallica		86. Austria, L. Miller leg.							m	69	49	63	45	22	6	2	3	4	1	1	1	1	NHMW
		Timarcha metallica		87. Austria							m	72	52	62	46	25	5	1	2	3	1	2	1	1	NHMW
		Timarcha metallica		88. Austria, coll. Baumgarten							m	76	54	65	49	22	6	2	2	3	1	2	1	1	NHMW
		Timarcha metallica		174. Austria, Tyrol, Zillertal, 08-1912				174	11.899061	47.270951	m	73	54	52	40	21	6	2	3	3	1	1	1	2	ZIN
		Timarcha metallica		181. Austria, Tyrol, Zillertal, 08-1912				181	11.899061	47.270951	m	73	55	56	42	28	5	1	3	2	1	1	1	2	ZIN
		Timarcha gibba		185. Carinthia, Coll. Maerkel.				185	14.18335	46.709736	m	89	69	77	54	41	6	2	3	2	1	1	1	2	MTD
		Timarcha metallica		243. Austria, Tyrol, Zillertal, 08-1912				243	11.899061	47.270951	m	76	55	60	44	19	6	2	3	4	1	1	1	1	ZIN
				Czech Republic
		Timarcha metallica		97. Bohemia, Kr. Sneznik, Roubal leg.				97	16.855774	50.171621	m	65	47	51	39	30	3	2	2	2	1	1	1	1	Medvedev coll.
		Timarcha metallica		105. Moravia				105	17.094727	49.667628	f	75	56	58	41	20	5 (?)	1	2	5	2	2	1		ZIN
				Slovakia
		Timarcha metallica		104. Tatra				104	20.172272	49.188884	m	67	50	55	41	16	5	1	2	5	1	1	1	1	ZIN
				Greece
		Timarcha metallica		89. Graecia				89	21.906738	39.283294	m	71	52	61	44	25	5	2	2	4	1	2	1	1	ZIN
		Timarcha metallica		90. Graecia				90	21.906738	39.283294	m	74	55	61	43	20	6	1	2	2	1	1	1	1	ZIN
				Ukraine
		Timarcha metallica		106. Carpathians, Yasinya, Apshinets, 31.V.1965, А. Rasnitsyn leg.				106	24.156876	48.281137	f	87	64	70	49	19	6	3	2	2	1	2	1		ZIN
		Timarcha metallica		121. Transcarpathia, Kinadievo, N-E from Mukachevo, 31.VIII.1983, Kurbatov leg.				121	22.81105	48.489762	m	77	55	69	48	27	6	2	3	2	1	2	1	1	ZIN
#REF!		Timarcha metallica		91. Ukraine, Carpathians, Rakhiv, 28.V.1965, А. Rasnitsyn leg.				91	24.210434	48.06179	m	72	51	61	44	17	6	1	1	3	1	1	1	1	ZIN
		Timarcha metallica		92. Carpathians, Molodaya river upper reaches, 200 m, 6.6.1981, Koval leg.				92	24.147949	48.844836	f	83	66	72	49	35	5	1	1	1	1	2	1		IPP
		Timarcha metallica		102. Podolia, Motschulsky coll.				102	27.443848	49.15297	f	81	58	68	49	21	5	1	3	2	1	1	1		ZMMU
		Timarcha metallica		128.Transcarpathia, env. Zanka Station, beech forest, under the stone, 13.8.1987, I.V. Melnik leg.				128	23.106369	48.678027	f	83	68	70	46	25	5	2	2	2	1	1	2		ZIN
		Timarcha metallica		231. Kamyanets Podolsky, 24.8.1907, Yakubovsky leg.				231	26.583700	48.678653	f	86	64	68	47	21	6	2	2	1	2	1	1		ZIN
				Italy
		Timarcha metallica		95. Alpi Venete, Plano del Cavallo, 18.6.1977				95	12.068481	45.729191	m	73	52	63	45	23	1	2	3	3	1	1	1	1	ZSM
		Timarcha metallica		96. Alpi Venete, Plano del Cavallo, 18.6.1977				96	12.068481	45.729191	f	79	56	70	50	27	6	3	3	2	1	2	1		ZSM
		Timarcha metallica		103. Piemont, Motschulsky coll.				103	7.525635	45.0774	f	86	64	70	50	23	5	1	3	2	1	2	1		ZMMU
		Timarcha metallica		256. Alpi Venete, Plano del Cavallo, 18.6.1977				256	12.068481	45.729191	f	87	67	62	43	22	6	3	3	2	1	1	1		ZIN
		Timarcha metallica		257. Alpi Venete, Plano del Cavallo, 18.6.1977				257	12.068481	45.729191	f	98	72	66	47	36	6	3	3	2	1	1	2		ZIN
		Timarcha metallica		259. Alpi Venete, Plano del Cavallo, 18.6.1977				259	12.068481	45.729191	f	89	67	65	47	24	6	3	3	2	1	1	2		ZIN
				Montenegro, Serbia, Herzegovina, Bosnia
		Timarcha corinthia		173. Bjelic, 7.7.1973, Prokletije, Crna Gora				173	19.856445	42.490471	m	91	68	70	52	24	6	3	3	4	1	1	1	corinthia	ZIN
		Timarcha corinthia		183. Tara Planina, 22.9.1978, Srbija				183	19.2397454	44.3576941	m	103	75	79	55	23	3	2	2	4	1	2	1	corinthia	ZIN
		Timarcha corinthia		184. Bjelic, 7.7.1973, Prokletije, Crna Gora				184	19.856445	42.490471	m	86	66	72	47	23	6	3	3	5	1	1	1	corinthia	ZIN
		Timarcha corinthia		187. Hercegovina, Drovenik, Orjen-Sedlo, 5.8.1968				187	18.54889	42.56889	m	100	75	77	55	25	6	3	3	5	1	1	1	corinthia	ZIN
		Timarcha corinthia		188. Hercegovina, Drovenik, Orjen-Sedlo, 5.8.1968				188	18.54889	42.56889	f	112	90	83	60	30	6	3	3	4	1	2	1		ZIN
		Timarcha corinthia		189. Hercegovina, Drovenik, Orjen-Sedlo, 5.8.1968				189	18.54889	42.56889	f	104	76	76	53	22	2	3	3	4	2	1	1		ZIN
		Timarcha corinthia		190. Herzegovina, Drovenik Zubackopolje19.7.1968 Grab				190	18.54889	42.56889	f	121	91	83	61	25	3	3	3	5	1	1	1		ZIN
		Timarcha corinthia		191. Hercegovina, Drovenik, Orjen-Sedlo, 5.8.1968				191	18.54889	42.56889	f	100	74	76	54	25	2	3	3	5	1	1	1		ZIN
		Timarcha corinthia		192. Trebinje, 27.7.1968, Grob leg.				192	18.346616	42.712783	f	116	89	86	59	23	6	3	3	4	1	1	1		ZIN
		Timarcha corinthia		199. Bosnia, Kelecsenyi							m	107	77	82	58	24	6	3	3	5	1	1	1	corinthia	ZIN
		Timarcha corinthia		200. Podgorica, Montenegro				200	19.252207	42.436592	m	86	70	69	47	20	2	3	3	5	2	1	1	corinthia	Medvedev coll.
		Timarcha corinthia		233. Balcanae, Habernauer, G. Jacobson coll.				233			f	94	70	66	50	25	1	3	2	5	2	2	2		ZIN
		Timarcha corinthia		247. Bjelic, 7.7.1973, Prokletije, Crna Gora				247	19.856445	42.490471	f	101	78	73	52	29	6	3	3	5	1	1	1		ZIN
		Timarcha corinthia		250. Podgorica, Montenegro, 1900, Fuhrer leg.				250	19.252207	42.436592	f	103	81	78	57	25	6	3	3	5	1	1	1		ZIN
		Timarcha corinthia		263. Hercegovina Drovenik, Orjen-Sedlo, 5.8.1968				263	18.54889	42.56889	f	119	86	86	60	30	6	3	3	5	1	1	1		ZIN
		Timarcha metallica		264. Zelengora, 26.7.1977, Bosna				264	18.5675	43.354722	f	93	70	72	52	25	6	2	3	2	1	2	1		ZIN
		Timarcha metallica		265. Drovenik, Kano-Sedlo, 4.6.1966				265	18.54889	42.56889	f	84	58	60	41	20	6	2	3	2	1	2	1		ZIN
				Slovenia
		Timarcha gibba		75. Carniolia, Uskoken Gb. R. Schreitter, Graz				75	14.655762	46.080852	f	87	65	72	52	17	5	1	2	1	1	1	1		ZIN
		Timarcha gibba		94. Yugoslavia, Javornik, Postojna, 26.V.1969				94	14.212189	45.773749	f	90	64	76	53	39	6	2	3	2	1	1	1		ZIN
		Timarcha gibba		206. Carniolia, Torub				206	14.655762	46.080852	f	99	78	77	52	30	6	3	2	2	1	1	1		ZIN
		Timarcha gibba		262. Menina planina, 11.6.1968				262	14.816111	46.249722	f	79	59	61	44	20	6	1	2	4	1	2	1		ZIN
